# Supplementary material for: Imaging NAD(H) Redox Alterations in Cryopreserved Alveolar Macrophages from Ozone-Exposed Mice and the Impact of Nutrient Starvation during Long Lag Times
Source: Antioxidants (Basel). 2021 May 12;10(5):767. doi: 10.3390/antiox10050767 (PMC8151465; doi:10.3390/antiox10050767)
Supplement: Supplementary file 1 [file antioxidants-10-00767-s001.zip]

Archive with 1 entries (1 files):
- antioxidants-1202311-supplementary.pdf
